# Supplementary material for: Integrated Radiology–Biochemistry Diagnostic Flow Framework for Emergency Clinical Decision Support: A Simulation-Based Educational Model
Source: Tomography. 2026 Jan 27;12(2):16. doi: 10.3390/tomography12020016 (PMC12944950; doi:10.3390/tomography12020016)
Supplement: Supplementary file 1 [file tomography-12-00016-s001.zip]

Archive with 1 entries (1 files):
- tomography-4127506-supplementary.pdf
